# Supplementary material for: The Clinical Manifestations, Risk Factors, Etiologies, and Outcomes of Adult Patients with Infectious Meningitis and Encephalitis: Single Center Experience
Source: Neurol Int. 2024 Sep 5;16(5):966–75. doi: 10.3390/neurolint16050073 (PMC11417761; doi:10.3390/neurolint16050073)
Supplement: Supplementary file 1 [file neurolint-16-00073-s001.zip]

Archive with 1 entries (1 files):
- neurolint-3090743-supplementary.pdf
